# Supplementary material for: Computational Study of the Kinetics and Mechanisms of Gas-Phase Decomposition of N-Diacetamides Using Density Functional Theory
Source: Molecules. 2024 Aug 13;29(16):3833. doi: 10.3390/molecules29163833 (PMC11356786; doi:10.3390/molecules29163833)
Supplement: Supplementary file 1 [file molecules-29-03833-s001.zip]

Archive with 1 entries (1 files):
- molecules-3133493-SI.pdf
